# Supplementary material for: Spatial characteristics and the epidemiology of human infections with avian influenza A(H7N9) virus in five waves from 2013 to 2017 in Zhejiang Province, China
Source: PLoS One. 2017 Jul 27;12(7):e0180763. doi: 10.1371/journal.pone.0180763 (PMC5531501; doi:10.1371/journal.pone.0180763)
Supplement: S1 File — (XLS) [file pone.0180763.s001.xls]

## Sheet: Report
Gender	Age	Wave	County code	Occupation	confirmed case	Onset date	death date	disease
male	48	1	330103	Other	yes	2013-04-11		H7N9
female	53	1	330411	Other	yes	2013-04-13		H7N9
female	35	1	330104	Other	yes	2013-04-14		H7N9
male	38	1	330110	Other	yes	2013-04-16		H7N9
male	65	1	330110	Other	yes	2013-04-03		H7N9
male	41	1	330502	Other	yes	2013-04-14		H7N9
female	37	1	330109	Other	yes	2013-04-11		H7N9
male	38	1	330522	Other	yes	2013-04-17		H7N9
male	37	1	330106	Worker	yes	2013-03-30		H7N9
male	38	1	330104	Worker	yes	2013-04-06		H7N9
female	54	1	330102	Worker	yes	2013-04-16		H7N9
female	50	1	330503	Retiree	yes	2013-03-13		H7N9
male	67	1	330102	Retiree	yes	2013-03-20		H7N9
male	78	1	330106	Retiree	yes	2013-03-29		H7N9
male	65	1	330102	Retiree	yes	2013-04-03		H7N9
male	74	1	330104	Retiree	yes	2013-04-07		H7N9
male	79	1	330102	Retiree	yes	2013-04-08		H7N9
male	74	1	330102	Retiree	yes	2013-04-08		H7N9
male	74	1	330302	Retiree	yes	2013-04-08		H7N9
male	62	1	330103	Retiree	yes	2013-04-10		H7N9
male	57	1	330104	Homemaker	yes	2013-04-10		H7N9
male	42	1	330105	Homemaker	yes	2013-04-12		H7N9
male	58	1	330102	Homemaker	yes	2013-04-16		H7N9
female	66	1	330523	Farmer	yes	2013-04-03		H7N9
female	54	1	330502	Farmer	yes	2013-04-06		H7N9
female	64	1	330503	Farmer	yes	2013-04-06		H7N9
female	58	1	330106	Farmer	yes	2013-04-11		H7N9
male	54	1	330109	Farmer	yes	2013-04-11		H7N9
male	56	1	330185	Farmer	yes	2013-04-11		H7N9
female	67	1	330109	Farmer	yes	2013-04-12		H7N9
female	79	1	330522	Farmer	yes	2013-04-12		H7N9
female	78	1	330109	Farmer	yes	2013-04-13		H7N9
male	32	1	330521	Farmer	yes	2013-04-14		H7N9
female	58	1	330521	Farmer	yes	2013-04-17		H7N9
female	50	1	330683	Farmer	yes	2013-04-18		H7N9
female	66	1	330503	Farmer	yes	2013-04-10	2013-06-28	H7N9
female	72	1	330109	Retiree	yes	2013-04-10	2013-05-22	H7N9
male	62	1	330104	Farmer	yes	2013-04-15	2013-05-12	H7N9
male	84	1	330102	Homemaker	yes	2013-04-15	2013-05-07	H7N9
male	66	1	330103	Retiree	yes	2013-04-08	2013-05-05	H7N9
male	86	1	330102	Retiree	yes	2013-04-12	2013-04-23	H7N9
male	76	1	330483	Farmer	yes	2013-04-08	2013-04-21	H7N9
female	61	1	330523	Retiree	yes	2013-03-29	2013-04-20	H7N9
male	69	1	330103	Retiree	yes	2013-04-11	2013-04-19	H7N9
male	64	1	330502	Farmer	yes	2013-03-29	2013-04-04	H7N9
male	30	2	330523	Other	yes	2013-11-29		H7N9
male	29	2	330212	Other	yes	2014-01-02		H7N9
female	40	2	330282	Other	yes	2014-01-07		H7N9
male	36	2	330328	Other	yes	2014-01-23		H7N9
male	39	2	330521	Other	yes	2014-01-26		H7N9
male	49	2	330105	Other	yes	2014-01-21		H7N9
male	42	2	330108	Other	yes	2014-01-25		H7N9
male	54	2	330102	Other	yes	2014-01-23		H7N9
male	52	2	330621	Other	yes	2014-01-27		H7N9
male	54	2	330104	Other	yes	2014-02-01		H7N9
female	46	2	330382	Other	yes	2014-02-03		H7N9
female	23	2	330109	Other	yes	2014-01-20		H7N9
male	56	2	330702	Other	yes	2014-02-01		H7N9
male	34	2	330282	Other	yes	2014-01-07		H7N9
female	59	2	330204	Worker	yes	2014-01-05		H7N9
male	35	2	330602	Worker	yes	2013-10-07		H7N9
male	57	2	330523	Worker	yes	2013-11-20		H7N9
male	41	2	330110	Worker	yes	2014-01-05		H7N9
male	49	2	330521	Worker	yes	2014-01-16		H7N9
male	65	2	330521	Worker	yes	2014-01-16		H7N9
female	35	2	330326	Worker	yes	2014-01-23		H7N9
male	50	2	331082	Worker	yes	2014-06-03		H7N9
male	54	2	330502	Retiree	yes	2014-01-06		H7N9
female	67	2	330104	Retiree	yes	2014-01-12		H7N9
male	59	2	330212	Retiree	yes	2014-01-14		H7N9
female	66	2	330602	Retiree	yes	2014-01-15		H7N9
male	56	2	330212	Retiree	yes	2014-01-18		H7N9
female	62	2	330521	Retiree	yes	2014-01-22		H7N9
male	63	2	330102	Retiree	yes	2014-01-24		H7N9
female	44	2	330212	Homemaker	yes	2014-01-20		H7N9
female	51	2	330483	Farmer	yes	2013-12-28		H7N9
male	34	2	330212	Farmer	yes	2014-01-01		H7N9
male	29	2	330122	Farmer	yes	2014-01-02		H7N9
male	54	2	330109	Farmer	yes	2014-01-09		H7N9
male	52	2	330681	Farmer	yes	2014-01-09		H7N9
male	61	2	330108	Farmer	yes	2014-01-10		H7N9
male	55	2	330212	Farmer	yes	2014-01-11		H7N9
female	63	2	330521	Farmer	yes	2014-01-11		H7N9
male	71	2	330327	Farmer	yes	2014-01-13		H7N9
female	61	2	330621	Farmer	yes	2014-01-15		H7N9
male	80	2	330183	Farmer	yes	2014-01-19		H7N9
female	48	2	330282	Farmer	yes	2014-01-20		H7N9
female	60	2	330183	Farmer	yes	2014-01-21		H7N9
male	75	2	330212	Farmer	yes	2014-01-22		H7N9
male	60	2	330109	Farmer	yes	2014-01-23		H7N9
female	43	2	330109	Farmer	yes	2014-01-23		H7N9
male	64	2	330523	Farmer	yes	2014-01-27		H7N9
male	43	2	331003	Farmer	yes	2014-01-27		H7N9
male	62	2	331122	Farmer	yes	2014-01-30		H7N9
male	67	2	330481	Farmer	yes	2014-02-03		H7N9
male	45	2	330110	Farmer	yes	2014-02-04		H7N9
male	67	2	330621	Farmer	yes	2014-02-05		H7N9
female	5	2	330783	Child	yes	2014-02-26		H7N9
female	1	2	330783	Child	yes	2014-02-23		H7N9
female	7	2	330783	Child	yes	2014-02-26		H7N9
male	58	2	330109	Worker	yes	2014-01-29	2014-04-11	H7N9
male	33	2	330602	Farmer	yes	2014-01-17	2014-03-04	H7N9
male	70	2	330182	Farmer	yes	2014-02-04	2014-03-04	H7N9
female	63	2	331081	Homemaker	yes	2014-01-09	2014-03-02	H7N9
female	20	2	330109	Farmer	yes	2014-01-07	2014-03-01	H7N9
male	78	2	330782	Farmer	yes	2014-01-03	2014-02-25	H7N9
male	84	2	330110	Retiree	yes	2014-01-23	2014-02-22	H7N9
male	76	2	330211	Retiree	yes	2014-01-23	2014-02-19	H7N9
female	76	2	331004	Retiree	yes	2014-01-24	2014-02-16	H7N9
male	61	2	330109	Other	yes	2014-01-29	2014-02-12	H7N9
male	84	2	330702	Farmer	yes	2014-02-06	2014-02-12	H7N9
male	40	2	330110	Other	yes	2014-01-19	2014-02-11	H7N9
male	64	2	330205	Retiree	yes	2014-01-28	2014-02-11	H7N9
male	78	2	330110	Farmer	yes	2014-01-25	2014-02-09	H7N9
male	70	2	330621	Farmer	yes	2014-01-10	2014-02-06	H7N9
male	67	2	330602	Farmer	yes	2014-01-28	2014-02-06	H7N9
female	78	2	330281	Retiree	yes	2014-01-17	2014-02-05	H7N9
male	63	2	330481	Homemaker	yes	2014-01-12	2014-02-02	H7N9
male	80	2	330522	Farmer	yes	2014-01-21	2014-02-02	H7N9
female	60	2	330203	Retiree	yes	2014-01-19	2014-01-31	H7N9
female	72	2	330108	Retiree	yes	2014-01-09	2014-01-30	H7N9
male	57	2	331002	Farmer	yes	2014-01-07	2014-01-29	H7N9
female	82	2	330102	Retiree	yes	2014-01-15	2014-01-28	H7N9
male	70	2	331002	Retiree	yes	2013-12-31	2014-01-24	H7N9
male	72	2	330602	Retiree	yes	2014-01-18	2014-01-24	H7N9
male	57	2	331082	Farmer	yes	2014-01-08	2014-01-23	H7N9
male	54	2	330109	Worker	yes	2014-01-05	2014-01-22	H7N9
male	70	2	330602	Farmer	yes	2014-01-10	2014-01-22	H7N9
male	66	2	330502	Retiree	yes	2014-01-07	2014-01-20	H7N9
male	61	2	330109	Farmer	yes	2014-01-04	2014-01-20	H7N9
female	71	2	330110	Farmer	yes	2014-01-12	2014-01-20	H7N9
male	49	2	330109	Farmer	yes	2014-01-13	2014-01-20	H7N9
female	79	2	330482	Farmer	yes	2014-01-02	2014-01-19	H7N9
male	58	2	330109	Worker	yes	2014-01-06	2014-01-18	H7N9
male	38	2	330381	Worker	yes	2013-12-08	2014-01-09	H7N9
female	75	2	330681	Farmer	yes	2014-01-04	2014-01-09	H7N9
female	33	2	330681	Other	yes	2013-12-29	2014-01-05	H7N9
male	67	2	330411	Farmer	yes	2013-10-16	2013-12-13	H7N9
female	64	2	330411	Farmer	yes	2013-10-30	2013-11-14	H7N9
male	44	3	330703	Other	yes	2015-01-09		H7N9
male	28	3	330303	Other	yes	2015-02-09		H7N9
male	54	3	330523	Other	yes	2015-05-11		H7N9
male	38	3	330782	Worker	yes	2014-11-26		H7N9
male	37	3	330381	Worker	yes	2015-03-06		H7N9
female	59	3	330402	Retiree	yes	2014-11-17		H7N9
male	60	3	330104	Retiree	yes	2015-03-12		H7N9
female	20	3	330621	Homemaker	yes	2014-12-21		H7N9
female	50	3	331002	Homemaker	yes	2015-01-25		H7N9
female	80	3	330381	Homemaker	yes	2015-02-27		H7N9
female	60	3	331081	Homemaker	yes	2015-05-17		H7N9
male	56	3	330621	Farmer	yes	2014-12-20		H7N9
male	56	3	330784	Farmer	yes	2014-12-20		H7N9
female	34	3	330784	Farmer	yes	2014-12-24		H7N9
female	62	3	330322	Farmer	yes	2015-01-10		H7N9
male	74	3	331024	Farmer	yes	2015-01-10		H7N9
male	60	3	330503	Farmer	yes	2015-01-18		H7N9
male	69	3	330523	Farmer	yes	2015-01-21		H7N9
male	44	3	331024	Farmer	yes	2015-01-28		H7N9
male	65	3	330110	Farmer	yes	2015-02-26		H7N9
male	67	3	330109	Farmer	yes	2015-04-30		H7N9
male	69	3	330183	Retiree	yes	2015-05-28	2015-06-13	H7N9
female	45	3	330122	Worker	yes	2015-05-17	2015-05-28	H7N9
male	67	3	330483	Retiree	yes	2015-03-31	2015-05-04	H7N9
male	48	3	330802	Farmer	yes	2015-02-17	2015-04-20	H7N9
male	52	3	330421	Farmer	yes	2015-04-12	2015-04-20	H7N9
female	59	3	330106	Retiree	yes	2015-03-08	2015-04-12	H7N9
female	32	3	330328	Farmer	yes	2015-02-27	2015-04-09	H7N9
male	57	3	330424	Farmer	yes	2015-03-21	2015-04-09	H7N9
female	51	3	330327	Worker	yes	2015-02-24	2015-04-03	H7N9
female	68	3	330483	Retiree	yes	2015-01-25	2015-03-17	H7N9
male	69	3	330822	Farmer	yes	2015-02-25	2015-03-13	H7N9
female	68	3	330183	Retiree	yes	2015-01-23	2015-03-10	H7N9
male	60	3	330681	Retiree	yes	2015-02-07	2015-03-06	H7N9
male	49	3	330702	Farmer	yes	2015-02-22	2015-03-03	H7N9
male	61	3	330381	Retiree	yes	2015-02-14	2015-03-02	H7N9
male	57	3	330822	Farmer	yes	2015-02-24	2015-03-02	H7N9
male	54	3	330681	Homemaker	yes	2015-01-30	2015-03-01	H7N9
male	76	3	330703	Farmer	yes	2015-02-19	2015-02-28	H7N9
male	65	3	330411	Farmer	yes	2015-01-02	2015-02-20	H7N9
female	45	3	330326	Homemaker	yes	2015-01-26	2015-02-15	H7N9
male	58	3	330483	Other	yes	2015-01-14	2015-02-11	H7N9
male	50	3	330521	Worker	yes	2015-01-04	2015-02-03	H7N9
female	64	3	330382	Farmer	yes	2015-01-01	2015-01-12	H7N9
male	75	3	330784	Farmer	yes	2014-12-23	2014-12-28	H7N9
male	14	4	330212	Other	yes	2016-01-06		H7N9
male	55	4	330104	Other	yes	2015-12-21		H7N9
female	58	4	330109	Other	yes	2015-12-22		H7N9
female	29	4	330105	Worker	yes	2015-12-24		H7N9
female	43	4	330183	Worker	yes	2016-02-04		H7N9
female	49	4	330304	Worker	yes	2016-03-28		H7N9
female	61	4	330683	Retiree	yes	2015-10-01		H7N9
male	55	4	330185	Retiree	yes	2016-01-10		H7N9
female	66	4	330481	Retiree	yes	2016-01-15		H7N9
male	67	4	330481	Retiree	yes	2016-03-10		H7N9
female	54	4	330602	Homemaker	yes	2016-01-08		H7N9
female	52	4	330784	Homemaker	yes	2016-01-12		H7N9
female	55	4	330521	Farmer	yes	2015-09-18		H7N9
female	51	4	330185	Farmer	yes	2015-09-22		H7N9
male	60	4	330110	Farmer	yes	2015-11-20		H7N9
male	65	4	330523	Farmer	yes	2015-11-23		H7N9
male	53	4	330522	Farmer	yes	2015-12-18		H7N9
male	50	4	330212	Farmer	yes	2015-12-27		H7N9
male	71	4	330110	Farmer	yes	2016-01-22		H7N9
male	67	4	330502	Farmer	yes	2016-01-28		H7N9
male	57	4	330624	Farmer	yes	2016-02-10		H7N9
male	52	4	330382	Worker	yes	2016-06-24	2016-06-30	H7N9
female	55	4	330109	Worker	yes	2016-01-27	2016-03-24	H7N9
male	69	4	330327	Worker	yes	2016-02-13	2016-03-12	H7N9
female	85	4	330109	Retiree	yes	2016-03-01	2016-03-08	H7N9
male	69	4	330481	Farmer	yes	2016-01-07	2016-02-28	H7N9
male	81	4	330106	Farmer	yes	2016-01-10	2016-02-28	H7N9
male	70	4	330109	Farmer	yes	2016-01-27	2016-02-22	H7N9
female	58	4	330602	Retiree	yes	2016-01-21	2016-01-29	H7N9
male	76	4	330521	Farmer	yes	2016-01-11	2016-01-18	H7N9
female	77	4	330621	Farmer	yes	2015-12-31	2016-01-08	H7N9
female	51	4	330482	Other	yes	2015-12-01	2015-12-25	H7N9
male	77	4	330483	Retiree	yes	2015-12-07	2015-12-11	H7N9
male	53	4	330702	Farmer	yes	2015-09-20	2015-10-14	H7N9
male	33	5	330328	Other	yes	2016-12-22	.	H7N9
female	33	5	330328	Other	yes	2017-01-04	.	H7N9
female	58	5	330206	Other	yes	2017-01-01	.	H7N9
male	59	5	330381	Other	yes	2017-01-06	.	H7N9
male	59	5	330283	Other	yes	2017-01-17	.	H7N9
male	51	5	330282	Other	yes	2017-01-22	.	H7N9
male	45	5	330381	Other	yes	2016-12-29	.	H7N9
female	36	5	330127	Other	yes	2016-12-27	.	H7N9
male	38	5	330109	Other	yes	2017-01-26	.	H7N9
male	60	5	330781	Worker	yes	2017-01-17	.	H7N9
male	47	5	330681	Worker	yes	2017-02-01	.	H7N9
male	68	5	330523	Worker	yes	2016-12-08	.	H7N9
male	42	5	330185	Worker	yes	2016-12-23	.	H7N9
female	47	5	330183	Worker	yes	2016-11-30	.	H7N9
male	53	5	330110	Worker	yes	2016-12-23	.	H7N9
female	36	5	330110	Worker	yes	2016-12-28	.	H7N9
male	61	5	331127	Retiree	yes	2017-01-28	.	H7N9
male	68	5	330825	Retiree	yes	2017-01-09	.	H7N9
male	62	5	330481	Retiree	yes	2017-01-27	.	H7N9
male	69	5	330382	Retiree	yes	2017-01-02	.	H7N9
male	60	5	330105	Retiree	yes	2016-12-27	.	H7N9
female	43	5	331121	Homemaker	yes	2016-12-29	.	H7N9
male	67	5	330881	Homemaker	yes	2017-03-09	.	H7N9
male	59	5	330681	Homemaker	yes	2017-01-31	.	H7N9
female	56	5	330281	Homemaker	yes	2016-12-08	.	H7N9
male	70	5	330205	Homemaker	yes	2017-01-16	.	H7N9
female	49	5	330109	Homemaker	yes	2016-12-28	.	H7N9
female	60	5	330621	Homemaker	yes	2017-03-27	.	H7N9
male	78	5	331127	Farmer	yes	2017-02-07	.	H7N9
female	63	5	331102	Farmer	yes	2017-02-10	.	H7N9
female	31	5	331081	Farmer	yes	2016-12-31	.	H7N9
male	44	5	330825	Farmer	yes	2017-02-02	.	H7N9
female	53	5	330802	Farmer	yes	2016-12-26	.	H7N9
male	46	5	330723	Farmer	yes	2017-01-28	.	H7N9
female	77	5	330523	Farmer	yes	2016-09-28	.	H7N9
male	63	5	330523	Farmer	yes	2016-12-22	.	H7N9
female	70	5	330523	Farmer	yes	2017-01-08	.	H7N9
female	34	5	330522	Farmer	yes	2016-12-18	.	H7N9
female	64	5	330522	Farmer	yes	2017-03-14	.	H7N9
male	52	5	330521	Farmer	yes	2016-12-29	.	H7N9
male	33	5	330411	Farmer	yes	2016-12-19	.	H7N9
female	67	5	330381	Farmer	yes	2016-12-27	.	H7N9
male	32	5	330328	Farmer	yes	2016-12-30	.	H7N9
male	75	5	330304	Farmer	yes	2016-12-27	.	H7N9
female	77	5	330283	Farmer	yes	2017-01-23	.	H7N9
male	42	5	330283	Farmer	yes	2017-01-26	.	H7N9
male	32	5	330283	Farmer	yes	2017-01-30	.	H7N9
male	58	5	330282	Farmer	yes	2017-01-24	.	H7N9
male	56	5	330281	Farmer	yes	2017-01-22	.	H7N9
female	70	5	330182	Farmer	yes	2017-01-30	.	H7N9
male	64	5	330122	Farmer	yes	2016-12-07	.	H7N9
female	51	5	330110	Farmer	yes	2016-12-09	.	H7N9
male	51	5	330110	Farmer	yes	2016-12-23	.	H7N9
male	68	5	330110	Farmer	yes	2017-01-07	.	H7N9
male	71	5	330104	Retiree	yes	2017-01-06	2017-03-08	H7N9
male	77	5	330781	Retiree	yes	2017-02-15	2017-03-05	H7N9
male	57	5	330203	Worker	yes	2017-02-11	2017-03-02	H7N9
female	75	5	331024	Retiree	yes	2017-01-31	2017-02-27	H7N9
female	70	5	330723	Farmer	yes	2017-01-25	2017-02-24	H7N9
female	83	5	330105	Retiree	yes	2017-01-28	2017-02-19	H7N9
female	53	5	330281	Homemaker	yes	2017-01-21	2017-02-16	H7N9
male	53	5	330212	Other	yes	2017-01-28	2017-02-10	H7N9
female	82	5	331127	Farmer	yes	2017-02-04	2017-02-10	H7N9
female	62	5	331126	Farmer	yes	2017-01-30	2017-02-10	H7N9
male	80	5	331123	Farmer	yes	2017-01-07	2017-02-09	H7N9
male	59	5	330381	Farmer	yes	2017-01-15	2017-02-01	H7N9
female	83	5	330185	Farmer	yes	2017-01-09	2017-01-31	H7N9
male	56	5	331123	Farmer	yes	2016-12-31	2017-01-29	H7N9
female	60	5	330302	Retiree	yes	2016-12-17	2017-01-27	H7N9
male	41	5	330226	Worker	yes	2016-12-15	2017-01-25	H7N9
female	61	5	331123	Farmer	yes	2016-12-21	2017-01-25	H7N9
female	57	5	330382	Farmer	yes	2016-12-30	2017-01-20	H7N9
male	79	5	330110	Farmer	yes	2016-12-17	2017-01-18	H7N9
male	56	5	330327	Farmer	yes	2017-01-07	2017-01-16	H7N9
male	69	5	330382	Retiree	yes	2017-01-01	2017-01-13	H7N9
male	36	5	330782	Farmer	yes	2016-12-29	2017-01-11	H7N9
male	74	5	331121	Farmer	yes	2017-01-02	2017-01-10	H7N9
female	55	5	330782	Farmer	yes	2016-12-12	2017-01-05	H7N9
female	81	5	330703	Farmer	yes	2016-12-23	2016-12-31	H7N9
female	70	5	330281	Farmer	yes	2016-12-17	2016-12-26	H7N9
